# Supplementary material for: Reducing Iron Content in Infant Formula from 8 to 2 mg/L Does Not Increase the Risk of Iron Deficiency at 4 or 6 Months of Age: A Randomized Controlled Trial
Source: Nutrients. 2020 Dec 22;13(1):3. doi: 10.3390/nu13010003 (PMC7821997; doi:10.3390/nu13010003)
Supplement: Supplementary file 1 [file nutrients-13-00003-s001.zip]

Archive with 2 entries (2 files):
- Supplemental table S1.pdf
- Supplemental table S2.pdf
